# Supplementary material for: Therapeutic potential of KLF2-induced exosomal microRNAs in pulmonary hypertension
Source: Nat Commun. 2020 Mar 4;11:1185. doi: 10.1038/s41467-020-14966-x (PMC7055281; doi:10.1038/s41467-020-14966-x)
Supplement: Supplementary file 3 — Source Data [file 41467_2020_14966_MOESM3_ESM.xlsx]

## Sheet: Figure 1b
Figure 1b

## Sheet: Fig 1c
Figure 1c
caspase 3/7 activity, fold change of untreated controls
Adcontrol	AdKLF2	starved adcontrol	starved AdKLF2
1.03	1	2.19	1.47
1.03	1.1	2.61	1.43
1.09	1.07	1.82	1.62
1.25	0.9	2.5	1.32

## Sheet: Fig 1d
Fig 1d
effect of KLF2 exosomes, NFkB activity, fold-change of untreated controls
Adcontrol	AdKLF2	Adcontrol hypoxia	AdKLF2 hypoxia	Adcontrol+TNFa	AdKLF2+TNFa
1.38	1.99	4.7	2.74	21.19	17.43
1.68	1.1	4.2	3	24.98	9.03
0.9	1.69	5.26	1.91	16	2.81
1.22	0.9	7.45	1.1	14.62	5.9
1.1	1.12	4.8	1.41	11.22	14.23
0.8	1.19	6.05	1.6		5.07
	1.12

## Sheet: Fig.1e
Fig 1e
HPAEC proliferation, effect of KLF2 exosomes, fold-change of untreated controls
Adcontrol	AdKLF2	Adcontrol+VEGF	AdKLF2+VEGF
1.05956	1.31438	3.24626	1.68586
0.8	0.822955	2.232	1.97892
0.924749	1.09947	2.02671	1.27009
0.953867	2.02394	3.63512	1.769
0.830575	0.904118	2.93148	1.8423
1.38061	1.20114	3.42247	1.88961
0.90307
1.06461

## Sheet: Fig 1f
Fig 1f
caspase 3/7 activity, effect of KLF2; fold-change of controls
Adcontrol	AdKLF2	Adcontrol starved	AdKLF2 starved
0.64	1.12	4.01	1.6
0.94	0.83	2.39	1.07
0.82	1.02	1.07	0.94
0.83	0.88	1.01	1.8
0.92	1.19	1.07	1.04
1.31	1.04	4.19
0.85	0.75	2.71	1.05

## Sheet: Fig 1g
Fig 1g
Effect of KLF2, NFkB activity, fold-change of controls
Adcontrol	AdKLF2	Adcontrol hypoxia	AdKLF2 hypoxia	Adcontrol TNFa	Adcontrol TNFa
1.33	0.6	7.14	2.41	9.56	1.22
1.51	1.2	6.59	2.37	14.32	2.93
1.13	0.7	6.05	2.56	10.2	3.46
0.9	1.37	5.1	2.92	8.15	3.2
1.09	1.29	8.6		16
0.58	0.48			14.62

## Sheet: Fig 1h
Fig 1h
Proliferation (EdU incorporation), effect of KLF2, fold-change of controls
Adcontrol	AdKLF2	Adcontrol+VEGF	AdKLF2+VEGF
1.05956	1.1	4.24625	1.08586
0.95	0.722955	3.232	1.27892
0.82	1.29947	3.02671	1.27009
0.73	1.8	3.93512	1.769
1.3	0.96	2.63148	0.8
1.2	1.10114	3.82466	1.48961

## Sheet: Fig 3a
Fig 3a
Caspase 3/7 activity, miR-181+miR-324, fold-change of treatment controls
Transf control	Transf conrol starved	miR-181 starved	miR-324 starved	miR-181+miR-324 starved
0.87	3.2	2.71	2.63	2.58
1.16	3.25	2.77	2.54	2.65
1.19	3.63	2.7	2.51	2.16
1.25	3.73	3.28	3.32	1.87
	3.63	3.02	3.09	1.8
			3.28

## Sheet: Fig 3b
Fig 3b
Effect of miR-181 and miR-324 on NFkB activity in HPAECs, fold-change of untreated controls
Tranf control	Transf control+hypoxia	miR-181+hypoxia	miR-324+hypoxia	miR-181+324+hypoxia
1.21	1.69	1.5	1.31	1.18
1.36	1.72	1.57	1.43	1.18
1.34	1.96	1.24	1.25	1.14
1.6	2.8	1.86	1.98	1.63
	2.01	2.05	2.09	0.82
	1.99	1.76	1.62
	2.37	1.69	1.58
		1.66	1.96

## Sheet: Fig 3c
Fig 3c
Effect of miR-181 and miR-324 on TNF-a-induced NFkB activity, fold-change of untreated controls
transf control	transf control+TNF	miR-181a-5p+TNF	miR-324+TNF	miR181+324+TNF
1.17	2.94	2.9	2.53	1.59
1.28	3.38	2.61	2.36	1.85
1.27	3.58	2.85	2.66	2.37
1.3	4.63	3.17	3.04	1.72
1.43	5.14	4.15	3.95
1.1	5.1	4.62	4.39
1.26	4.73	3.72	4.43
1.18	5	3.8	3.42
1.27	4.35		4.5
1.5	4.19
	3.86
	5.33

[truncated: 82 more sheets: Fig 3d, Fig 3e, Fig 3f, Fig 3g, Fig 3h, Fig 3i, Fig 3j, Fig 4b, Fig 4c, Fig 4d, Fig 4e, Fig 6a, Fig 6b, Fig 6c, Fig 6d, Fig 6e, Fig 6f, Fig 6h, Fig 7c, Fig 7d …]
